# Supplementary material for: Mycobacterium tuberculosis universal stress protein Rv2623 interacts with the putative ATP binding cassette (ABC) transporter Rv1747 to regulate mycobacterial growth
Source: PLoS Pathog. 2017 Jul 28;13(7):e1006515. doi: 10.1371/journal.ppat.1006515 (PMC5549992; doi:10.1371/journal.ppat.1006515)
Supplement: S1 Table — (XLSX) [file ppat.1006515.s011.xlsx]

## Sheet: Sheet1
S1 TABLE: PRIMERS, OLIGONUCLEOTIDES, AND VECTORS USED
	Primers for cloning Rv2623 in pSD series vectors	Specifications
Rv2623-F (BamHI)	GATCGGATCCTCATCGGGCAATTCATCTC	For cloning Rv2623 into pSD31 (BamHI-Red; N-terminal His tag derived from vector); F=forward primer
Rv2623-R (EcoRV)	GATCGATATCCTACTAAGTCAGCGACTCGCGT	For cloning Rv2623 into pSD31 (EcoRV-Red; 2 stop codons-Green); R=Reverse primer
Rv2623-F ( BamHI-N-terminal FLAG)	GATCGGATCCGACTACAAAGACGATGACGACAAGTCATCGGGCAATTCATCTC	For cloning Rv2623 into pSD26 (BamHI-Red; N-terminal FLAG tag-Blue); F=Forward primer
Rv2623-R (EcoRV)	GATCGATATCCTACTAAGTCAGCGACTCGCGT	For cloning Rv2623 into pSD26 (EcovRV-Red; 2 stop codons-Green); R=Reverse primer
	Primers for cloning Rv1747 FHAI and FHAII in pSD31: Vector with N-terminal His tag
Rv1747 FHAI-F (BamHI)	GATCGGATCCCCGATGAGCCAACCAG	For cloning FHAI into pSD31 (BamHI-Red); F=Forward primer
Rv1747 FHAI-R (EcoRV)	GATCGATATCCTACTAGTCCAGCGCCGGACCGTC	For cloning FHAI into pSD31 (EcoRV-Red; 2 stop codons-Green); R=Reverse primer
Rv1747 FHAII-F (BamHI)	GATCGGATCCGGCGGAACTGAGGCGGGA	For cloning FHAII into pSD31 (BamHI-Red); F=Forward primer
Rv1747 FHAII-R (EcoRV)	GATCGATATCCTACTAGGCGAAGACGAGGTCGATGT	For cloning FHAII into pSD31 (EcoRV-Red; 2 stop codons-Green); R=Reverse primer
	Primers for cloning Rv1747 FHAI and FHAII in pSD26: Primers with N-terminal epitope tags
FHAI-F (BamHI-N-terminal cMyc)	GATCGGATCCGAACAAAAACTCATCTCAGAAGAGGATCTG CCGATGAGCCAACCAG	For cloning FHAI into pSD26 (BamHI-Red; N-terminal cMyc tag-Blue); F=Forward primer
FHAI-F (BamHI-N-terminal FLAG)	GATCGGATCCGACTACAAAGACGATGACGACAAG CCGATGAGCCAACCAG	For cloning FHAI into pSD26 (BamHI-Red; N-terminal FLAG tag-Blue); F=Forward primer
FHAI-R (EcoRV)	GATCGATATCCTACTA GTCCAGCGCCGGACCGTC	For cloning FHAI into pSD26 (EcoRV-Red; 2 stop codons-Green); R=Reverse primer
FHAII-F (BamHI-N-terminal cMyc)	GATCGGATCCGAACAAAAACTCATCTCAGAAGAGGATCTG GGCGGAACTGAGGCGGGA	For cloning FHAII into pSD26 (BamHI-Red; N-terminal cMyc tag-Blue); F=Forward primer
FHAII-F (BamHI- N-terminal FLAG)	GATCGGATCCGACTACAAAGACGATGACGACAAG GGCGGAACTGAGGCGGGA	For cloning FHAII into pSD26 (BamHI-Red; N-terminal FLAG tag-Blue); F=forward primer
FHAII-R (EcoRV)	GATCGATATCCTACTA GGCGAAGACGAGGTCGATGT	For cloning FHAII into pSD26 (EcoRV-Red; 2 stop codons-Green); R=Reverse primer
	Primers for cloning Rv1747 domains (FHAI and FHAII) into the LIC vector pMCSG7	LIC: ligation independent cloning
FHAI-F N-terminal FLAG (LIC)	TACTTCCAATCCAATGCC GACTACAAAGACGATGACGACAAG GTGCCGATGAGCCAACCA	For cloning FHAI into LIC vector pMCSG7 (Vector se	quence-Purple; N-terminal FLAG tag-Blue); F=Forward primer
FHAI-F N-terminal cMyc (LIC)	TACTTCCAATCCAATGCC GAACAAAAACTCATCTCAGAAGAGGATCTG GTGCCGATGAGCCAACCA	For cloning FHAI into LIC vector pMCSG7 (Vector sequence-Purple; N-terminal cMyc tag-Blue); F=Forward primer
FHAI-R (LIC)	TTATCCACTTCCAATGTTA GCGTATCGACGTCGTCTGGGGTGGTC	For cloning FHAI into LIC vector pMCSG7 (Vector sequence-Purple); R=Reverse primer
FHAII-F (LIC)	TACTTCCAATCCAATGCC GGAACTGAGGCGGGAAACCT	For cloning FHAII into LIC vector pMCSG7 (Vector sequence-Purple); F=Forward primer
FHAII-R (LIC)	TTATCCACTTCCAATGTTA GTTCTCTTCACGGCGCGC	For cloning FHAII into LIC vector pMCSG7 (Vector sequence-Purple); R=Reverse primer
	Primers for kanamycin resistance cassette (Kan) in pMV361: 721-basepair product for PCR verification
Kan-F	ATTCAACGGGAAACGTCTTGCT	F=Forward primer
Kan-R	GTAATGAAGGAGAAAACTCACCGAGG	R=Reverse primer
Amino acid sequence for FLAG tag: D Y K D D D D K
Aimino acid sequence for cMyc tag: E Q K L I S E E D L
Black bold letters: nucleotide sequences (forward primers) or complementary sequences (reverse primers) of target genes (Rv2623; Rv1747)
